# Supplementary material for: The Relationship between Different Amounts of Physical Exercise, Internal Inhibition, and Drug Craving in Individuals with Substance-Use Disorders
Source: Int J Environ Res Public Health. 2021 Nov 26;18(23):12436. doi: 10.3390/ijerph182312436 (PMC8656815; doi:10.3390/ijerph182312436)
Supplement: Supplementary file 1 [file ijerph-18-12436-s001.zip]

Archive with 1 entries (1 files):
- ijerph-1351326-supplementary.pdf
